# Supplementary material for: Predictors of persistent postoperative opioid use following colectomy: a population‐based cohort study from England
Source: Anaesthesia. 2023 Jun 2;78(9):1081–92. doi: 10.1111/anae.16055 (PMC10953341; doi:10.1111/anae.16055)
Supplement: Supplementary file 2 — Appendix S2. Opioid products codes. [file ANAE-78-1081-s001.xlsx]

## Sheet: Sheet1
Prod Code Id	DMD Code	Drug substance name	Substance strength	Formulation
1.23539e+16	3.45353e+16	Tramadol hydrochloride	75mg	Modified-release tablet
1.23538e+16	3.45363e+16	Tramadol hydrochloride	200 mg	Modified-release tablet
1.23537e+16	3.45349e+16	Tramadol hydrochloride	150 mg	Modified-release tablet
1.23536e+16	3.45358e+16	Tramadol hydrochloride	100 mg	Modified-release tablet
1850440000000000	461411000000000	Tramadol hydrochloride	400 mg	Modified-release tablet
1850340000000000	929211000000000	Tramadol hydrochloride	300 mg	Modified-release tablet
1850240000000000	142111000000000	Tramadol hydrochloride	200 mg	Modified-release tablet
1850140000000000	139611000000000	Tramadol hydrochloride	150 mg	Modified-release tablet
4259240000000000	1.19853e+16	Tramadol hydrochloride	50 mg	Modified-release tablet
1564740000000000	315611000000000	Tramadol hydrochloride	200 mg	Modified-release tablet
1564640000000000	362111000000000	Tramadol hydrochloride	150 mg	Modified-release tablet
1564540000000000	306311000000000	Tramadol hydrochloride	100 mg	Modified-release tablet
1564840000000000	314411000000000	Tramadol hydrochloride	50 mg	Soluble tablet
1564340000000000	203811000000000	Tramadol hydrochloride	50 mg	Capsule
1561540000000000	3778010000000000	Morphine sulfate	60 mg	Modified-release capsule
1561440000000000	3651610000000000	Morphine sulfate	30 mg	Modified-release capsule
1561340000000000	4035510000000000	Morphine sulfate	200 mg	Modified-release capsule
1561140000000000	3652110000000000	Morphine sulfate	10 mg	Modified-release capsule
1561240000000000	3881610000000000	Morphine sulfate	100 mg	Modified-release capsule
1.12435e+16	3.21335e+16	Oxycodone hydrochloride	80 mg	Modified-release tablet
1.12431e+16	3.21385e+16	Oxycodone hydrochloride	5 mg	Modified-release tablet
1.12434e+16	3.21367e+16	Oxycodone hydrochloride	40 mg	Modified-release tablet
1.12433e+16	3.21402e+16	Oxycodone hydrochloride	20 mg	Modified-release tablet
1.12432e+16	3.21353e+16	Oxycodone hydrochloride	10 mg	Modified-release tablet
4417540000000000	1.28716e+16	Tramadol hydrochloride	200 mg	Modified-release tablet
4417640000000000	1.28712e+16	Tramadol hydrochloride	150 mg	Modified-release tablet
4417740000000000	1.28698e+16	Tramadol hydrochloride	100 mg	Modified-release tablet
2746140000000000	75011000000000	Codeine phosphate/ Paracetamol	30 mg + 500 mg	Tablet
2745940000000000	314111000000000	Codeine phosphate/ Paracetamol	30 mg + 500 mg	Capsule
1549540000000000	21011000000000	Tramadol hydrochloride	50 mg	Modified-release capsule
1549440000000000	9411000000000	Tramadol hydrochloride	200 mg	Modified-release capsule
1549340000000000	711511000000000	Tramadol hydrochloride	150 mg	Modified-release capsule
1549240000000000	331011000000000	Tramadol hydrochloride	100 mg	Modified-release capsule
2980440000000000	5197010000000000	Tramadol hydrochloride	50 mg	Orodispersible tablet
1548040000000000	400911000000000	Tramadol hydrochloride	50 mg	Capsule
3344440000000000	9533210000000000	Tramadol hydrochloride	400 mg	Modified-release tablet
3344340000000000	9532910000000000	Tramadol hydrochloride	300 mg	Modified-release tablet
3344240000000000	9532610000000000	Tramadol hydrochloride	200 mg	Modified-release tablet
3344140000000000	9532210000000000	Tramadol hydrochloride	150 mg	Modified-release tablet
1.0598e+16	3.00022e+16	Fentanyl	50 microgram/1 hour	Transdermal patch
1.05981e+16	3.0002e+16	Fentanyl	25 microgram/1 hour	Transdermal patch
1.05982e+16	3.00017e+16	Fentanyl	12 microgram/1 hour	Transdermal patch
1.05978e+16	3.0003e+16	Fentanyl	100 microgram/1 hour	Transdermal patch
5007240000000000	1.53636e+16	Fentanyl	75 microgram/1 hour	Transdermal patch
5007540000000000	1.53634e+16	Fentanyl	50 microgram/1 hour	Transdermal patch
5007440000000000	1.53632e+16	Fentanyl	25 microgram/1 hour	Transdermal patch
1.15076e+16	3.25202e+16	Fentanyl	12 microgram/1 hour	Transdermal patch
5007340000000000	1.53638e+16	Fentanyl	100 microgram/1 hour	Transdermal patch
1479640000000000	360311000000000	Codeine phosphate/ Paracetamol	30 mg + 500 mg	Capsule
1.24286e+16	3.49121e+16	Buprenorphine	70 microgram/1 hour	Transdermal patch
1.24285e+16	3.49119e+16	Buprenorphine	52.5microgram/1 hour	Transdermal patch
1.24284e+16	3.49117e+16	Buprenorphine	35 microgram/1 hour	Transdermal patch
2738040000000000	3449310000000000	Buprenorphine	70 microgram/1 hour	Transdermal patch
2737940000000000	3448810000000000	Buprenorphine	52.5microgram/1 hour	Transdermal patch
2737840000000000	3446610000000000	Buprenorphine	35 microgram/1 hour	Transdermal patch
4459540000000000	1.27908e+16	Tramadol hydrochloride	200 mg	Modified-release tablet
4459440000000000	1.27905e+16	Tramadol hydrochloride	150 mg	Modified-release tablet
4459340000000000	1.27903e+16	Tramadol hydrochloride	100 mg	Modified-release tablet
4523040000000000	1.15921e+16	Tramadol hydrochloride	50 mg	Modified-release capsule
4523340000000000	1.15927e+16	Tramadol hydrochloride	200 mg	Modified-release capsule
4523240000000000	1.15925e+16	Tramadol hydrochloride	150 mg	Modified-release capsule
4523140000000000	1.15923e+16	Tramadol hydrochloride	100 mg	Modified-release capsule
1702040000000000	3242910000000000	Tramadol hydrochloride	50 mg	Effervescent powder
1701940000000000	3250110000000000	Tramadol hydrochloride	100 mg	Effervescent powder
1454540000000000	451511000000000	Tramadol hydrochloride	50 mg	Capsule
2078140000000000	3.59212e+16	Tramadol hydrochloride	75 mg	Modified-release tablet
1465740000000000	322633008	Tramadol hydrochloride	50 mg	Soluble tablet
2980340000000000	5212810000000000	Tramadol hydrochloride	50 mg	Orodispersible tablet
4259140000000000	1.20374e+16	Tramadol hydrochloride	50 mg	Modified-release tablet
1462940000000000	3.59401e+16	Tramadol hydrochloride	50 mg	Modified-release capsule
1702240000000000	322645004	Tramadol hydrochloride	50 mg	Effervescent powder
1454240000000000	322623000	Tramadol hydrochloride	50 mg	Capsule
1850040000000000	3.5921e+16	Tramadol hydrochloride	400 mg	Modified-release tablet
1849940000000000	3.59209e+16	Tramadol hydrochloride	300 mg	Modified-release tablet
1462540000000000	3.59208e+16	Tramadol hydrochloride	200 mg	Modified-release tablet
1462840000000000	3.59207e+16	Tramadol hydrochloride	200 mg	Modified-release capsule
1462440000000000	3.59206e+16	Tramadol hydrochloride	150 mg	Modified-release tablet
1462740000000000	3.59205e+16	Tramadol hydrochloride	150 mg	Modified-release capsule
6389140000000000	1.92004e+16	Tramadol hydrochloride	100 mg/1 ml	Oral drops
1462340000000000	3.59203e+16	Tramadol hydrochloride	100 mg	Modified-release tablet
1462640000000000	3.59202e+16	Tramadol hydrochloride	100 mg	Modified-release capsule
1702140000000000	322646003	Tramadol hydrochloride	100 mg	Effervescent powder
3996640000000000	1.1055e+16	Tramadol hydrochloride	300 mg	Modified-release tablet
3996540000000000	1.10548e+16	Tramadol hydrochloride	200 mg	Modified-release tablet
3996440000000000	1.10546e+16	Tramadol hydrochloride	100 mg	Modified-release tablet
3332840000000000	9508510000000000	Fentanyl	75 microgram/1 hour	Transdermal patch
3332940000000000	9508210000000000	Fentanyl	50 microgram/1 hour	Transdermal patch
3333040000000000	9508010000000000	Fentanyl	25 microgram/1 hour	Transdermal patch
3333140000000000	9508910000000000	Fentanyl	100 microgram/1 hour	Transdermal patch
1.23502e+16	2.16951e+16	Tramadol hydrochloride	200 mg	Modified-release tablet
1.23501e+16	2.16945e+16	Tramadol hydrochloride	150 mg	Modified-release tablet
1.235e+16	2.16929e+16	Tramadol hydrochloride	100 mg	Modified-release tablet
6527740000000000	1.99574e+16	Buprenorphine hydrochloride	400 microgram	Sublingual tablet
6527640000000000	1.99572e+16	Buprenorphine hydrochloride	200 microgram	Sublingual tablet
1428640000000000	762111000000000	Buprenorphine hydrochloride	400 microgram	Sublingual tablet
1426140000000000	867611000000000	Buprenorphine hydrochloride	200 microgram	Sublingual tablet
5234440000000000	1.58509e+16	Naloxone hydrochloride/ Oxycodone hydrochloride	2.5 mg + 5 mg	Modified-release tablet
5234540000000000	1.58513e+16	Naloxone hydrochloride/ Oxycodone hydrochloride	20 mg + 40 mg	Modified-release tablet
4898340000000000	1.4976e+16	Naloxone hydrochloride/ Oxycodone hydrochloride	10 mg + 20 mg	Modified-release tablet
4898440000000000	1.49757e+16	Naloxone hydrochloride/ Oxycodone hydrochloride	5 mg + 10 mg	Modified-release tablet
6132140000000000	442341005	Tapentadol hydrochloride	75 mg	Tablet
6132040000000000	442472008	Tapentadol hydrochloride	50 mg	Tablet
6133140000000000	1.86722e+16	Tapentadol hydrochloride	50 mg	Modified-release tablet
6133540000000000	1.86721e+16	Tapentadol hydrochloride	250 mg	Modified-release tablet
9160140000000000	2.44088e+16	Tapentadol hydrochloride	20 mg/1 ml	Oral solution
6133440000000000	1.8672e+16	Tapentadol hydrochloride	200 mg	Modified-release tablet
6133340000000000	1.86719e+16	Tapentadol hydrochloride	150 mg	Modified-release tablet
6133240000000000	1.86718e+16	Tapentadol hydrochloride	100 mg	Modified-release tablet
1835540000000000	292611000000000	Buprenorphine hydrochloride	400 microgram	Sublingual tablet
1352540000000000	10411000000000	Codeine phosphate/ Paracetamol	30 mg + 500 mg	Effervescent tablet
1698040000000000	247311000000000	Codeine phosphate/ Paracetamol	30 mg + 500 mg	Capsule
1363840000000000	341211000000000	Codeine phosphate/ Paracetamol	30 mg + 500 mg	Tablet
9292940000000000	604311000000000	Codeine phosphate/ Paracetamol	12.8mg + 500 mg	Tablet
1.2187e+16	3.40276e+16	Oxycodone hydrochloride	1 mg/1 ml	Oral solution
9061540000000000	2.36578e+16	Oxycodone hydrochloride	5 mg	Capsule
9061740000000000	2.36582e+16	Oxycodone hydrochloride	20 mg	Capsule
1.21871e+16	3.40278e+16	Oxycodone hydrochloride	10 mg/1 ml	Oral solution
9061640000000000	2.3658e+16	Oxycodone hydrochloride	10 mg	Capsule
1276640000000000	3079310000000000	Morphine sulfate	50 mg	Tablet
1752040000000000	3451410000000000	Morphine sulfate	20 mg/1 ml	Oral solution
1278640000000000	3077310000000000	Morphine sulfate	20 mg	Tablet
1752540000000000	3164110000000000	Morphine sulfate	2 mg/1 ml	Oral solution
1278540000000000	2898610000000000	Morphine sulfate	10 mg	Tablet
1.17562e+16	3.34807e+16	Buprenorphine	5 microgram/1 hour	Transdermal patch
1.17564e+16	3.34811e+16	Buprenorphine	20 microgram/1 hour	Transdermal patch
1.17563e+16	3.34809e+16	Buprenorphine	10 microgram/1 hour	Transdermal patch
1.26374e+16	3.55433e+16	Oxycodone hydrochloride	60 mg	Modified-release tablet
1.26364e+16	3.55419e+16	Oxycodone hydrochloride	5 mg	Modified-release tablet
1.26373e+16	3.55429e+16	Oxycodone hydrochloride	40 mg	Modified-release tablet
1.26372e+16	3.55427e+16	Oxycodone hydrochloride	30mg	Modified-release tablet
1.26369e+16	3.55425e+16	Oxycodone hydrochloride	20 mg	Modified-release tablet
1.26367e+16	3.55423e+16	Oxycodone hydrochloride	15 mg	Modified-release tablet
1.26365e+16	3.55421e+16	Oxycodone hydrochloride	10 mg	Modified-release tablet
1164540000000000	680111000000000	Dihydrocodeine tartrate/ Paracetamol	20 mg + 500 mg	Tablet
1157540000000000	419911000000000	Dihydrocodeine tartrate/ Paracetamol	30 mg + 500 mg	Tablet
9176840000000000	2.44679e+16	Oxycodone hydrochloride	80 mg	Modified-release tablet
9809840000000000	2.79933e+16	Oxycodone hydrochloride	60 mg	Modified-release tablet
9177040000000000	2.44669e+16	Oxycodone hydrochloride	5 mg	Modified-release tablet
9177140000000000	2.44677e+16	Oxycodone hydrochloride	40 mg	Modified-release tablet
9809740000000000	2.7993e+16	Oxycodone hydrochloride	30 mg	Modified-release tablet
9177240000000000	2.44674e+16	Oxycodone hydrochloride	20 mg	Modified-release tablet
9809640000000000	2.79928e+16	Oxycodone hydrochloride	15 mg	Modified-release tablet
9177340000000000	2.44671e+16	Oxycodone hydrochloride	10 mg	Modified-release tablet
1.21951e+16	3.41721e+16	Buprenorphine	70 microgram/1 hour	Transdermal patch
1.2195e+16	3.41723e+16	Buprenorphine	52.5 microgram/1 hour	Transdermal patch
1.21949e+16	3.41725e+16	Buprenorphine	35 microgram/1 hour	Transdermal patch
1.17325e+16	3.30387e+16	Buprenorphine	5 microgram/1 hour	Transdermal patch
1.17324e+16	3.30393e+16	Buprenorphine	20 microgram/1 hour	Transdermal patch
1.17323e+16	3.30391e+16	Buprenorphine	15 microgram/1hour	Transdermal patch
1.17322e+16	3.30389e+16	Buprenorphine	10 microgram/1hour	Transdermal patch
1.37513e+16	3.87287e+16	Buprenorphine	5 microgram/1hour	Transdermal patch
1.37515e+16	3.8746e+16	Buprenorphine	20 microgram/ 1hour	Transdermal patch
1.37514e+16	3.87456e+16	Buprenorphine	10 microgram/1hour	Transdermal patch
1.15772e+16	3.26437e+16	Buprenorphine	70 microgram/1hour	Transdermal patch
1.15771e+16	3.26432e+16	Buprenorphine	52.5 microgram/1hour	Transdermal patch
1.15079e+16	3.25762e+16	Buprenorphine	35 microgram/1 hour	Transdermal patch
6527440000000000	1.99566e+16	Buprenorphine hydrochloride	400 microgram	Sublingual tablet
1.37472e+16	3.89564e+16	Pethidine hydrochloride	50 mg	Tablet
1065640000000000	322612004	Pethidine hydrochloride	50 mg	Tablet
1.33006e+16	1.23034e+16	Pethidine hydrochloride	50 mg	Capsule
1044640000000000	322600003	Pentazocine hydrochloride	50 mg	Capsule
1068040000000000	322601004	Pentazocine hydrochloride	25 mg	Tablet
1043040000000000	4656110000000000	Dihydrocodeine tartrate/ Paracetamol	7.4 mg + 500mg	Tablet
1030140000000000	655311000000000	Codeine phosphate/ Paracetamol	8 mg + 500 mg	Effervescent tablet
4432040000000000	772811000000000	Codeine phosphate/ Paracetamol	8 mg + 500 mg	Capsule
1.17309e+16	3.30542e+16	Buprenorphine	5 microgram/1 hour	Transdermal patch
1.17308e+16	3.30546e+16	Buprenorphine	20 microgram/1 hour	Transdermal patch
1.17307e+16	3.30544e+16	Buprenorphine	10 microgram/1 hour	Transdermal patch
2968840000000000	841911000000000	Codeine phosphate/ Paracetamol	12.8 mg + 500 mg	Tablet
1037040000000000	3870410000000000	Hydromorphone hydrochloride	8 mg	Modified-release capsule
1036940000000000	3838510000000000	Hydromorphone hydrochloride	4 mg	Modified-release capsule
1036740000000000	3869410000000000	Hydromorphone hydrochloride	2 mg	Modified-release capsule
1036840000000000	4004110000000000	Hydromorphone hydrochloride	24 mg	Modified-release capsule
1036640000000000	4001410000000000	Hydromorphone hydrochloride	16 mg	Modified-release capsule
1029240000000000	3837510000000000	Hydromorphone hydrochloride	2.6 mg	Capsule
1029140000000000	3836410000000000	Hydromorphone hydrochloride	1.3 mg	Capsule
6133840000000000	1.86635e+16	Tapentadol hydrochloride	50 mg	Modified-release tablet
6134240000000000	1.86652e+16	Tapentadol hydrochloride	250 mg	Modified-release tablet
6134140000000000	1.86647e+16	Tapentadol hydrochloride	200 mg	Modified-release tablet
6134040000000000	1.86644e+16	Tapentadol hydrochloride	150 mg	Modified-release tablet
6133940000000000	1.86641e+16	Tapentadol hydrochloride	100 mg	Modified-release tablet
6132340000000000	1.86629e+16	Tapentadol hydrochloride	75 mg	Tablet
6132240000000000	1.86625e+16	Tapentadol hydrochloride	50 mg	Tablet
9160240000000000	2.41208e+16	Tapentadol hydrochloride	20 mg/1 ml	Oral solution
1.26652e+16	3.58474e+16	Oxycodone hydrochloride	80 mg	Modified-release tablet
1.26651e+16	3.58472e+16	Oxycodone hydrochloride	60 mg	Modified-release tablet
1.2665e+16	3.5846e+16	Oxycodone hydrochloride	5 mg	Modified-release tablet
1.26649e+16	3.5847e+16	Oxycodone hydrochloride	40 mg	Modified-release tablet
1.26648e+16	3.58468e+16	Oxycodone hydrochloride	30 mg	Modified-release tablet
1.26647e+16	3.58466e+16	Oxycodone hydrochloride	20 mg	Modified-release tablet
1.26646e+16	3.58464e+16	Oxycodone hydrochloride	15 mg	Modified-release tablet
1.26645e+16	3.58462e+16	Oxycodone hydrochloride	10 mg	Modified-release tablet
1988440000000000	2898210000000000	Oxycodone hydrochloride	1 mg/1 ml	Oral solution
1988040000000000	2895710000000000	Oxycodone hydrochloride	5 mg	Capsule
1988240000000000	2896310000000000	Oxycodone hydrochloride	20 mg	Capsule
1988340000000000	2897510000000000	Oxycodone hydrochloride	10 mg/1.000ml	Oral solution
1988140000000000	2896010000000000	Oxycodone hydrochloride	10 mg	Capsule
8048440000000000	2.09694e+16	Oxycodone hydrochloride	80 mg	Modified-release tablet
8048040000000000	2.09686e+16	Oxycodone hydrochloride	5 mg	Modified-release tablet
8048340000000000	2.09692e+16	Oxycodone hydrochloride	40 mg	Modified-release tablet
8048240000000000	2.0969e+16	Oxycodone hydrochloride	20 mg	Modified-release tablet
8048140000000000	2.09688e+16	Oxycodone hydrochloride	10 mg	Modified-release tablet
1987940000000000	2898110000000000	Oxycodone hydrochloride	80 mg	Modified-release tablet
6125640000000000	1.86433e+16	Oxycodone hydrochloride	60 mg	Modified-release tablet
2748540000000000	4074910000000000	Oxycodone hydrochloride	5 mg	Modified-release tablet
1987840000000000	2897210000000000	Oxycodone hydrochloride	40 mg	Modified-release tablet
6125540000000000	1.86446e+16	Oxycodone hydrochloride	30 mg	Modified-release tablet
1987740000000000	2896610000000000	Oxycodone hydrochloride	20 mg	Modified-release tablet
6125440000000000	1.86451e+16	Oxycodone hydrochloride	15 mg	Modified-release tablet
6125740000000000	1.86417e+16	Oxycodone hydrochloride	120 mg	Modified-release tablet
1987640000000000	2891710000000000	Oxycodone hydrochloride	10 mg	Modified-release tablet
1982540000000000	3.61315e+16	Oxycodone hydrochloride	80 mg	Modified-release tablet
6125240000000000	3.61313e+16	Oxycodone hydrochloride	60 mg	Modified-release tablet
1987440000000000	3.61312e+16	Oxycodone hydrochloride	1 mg/1 ml	Oral solution
1.37084e+16	3.87524e+16	Oxycodone hydrochloride	5 mg	Tablet
2748440000000000	3.6131e+16	Oxycodone hydrochloride	5 mg	Modified-release tablet
1987140000000000	322691007	Oxycodone hydrochloride	5 mg	Capsule
1982140000000000	3.61309e+16	Oxycodone hydrochloride	40 mg	Modified-release tablet
6125140000000000	3.61307e+16	Oxycodone hydrochloride	30 mg	Modified-release tablet
1.37086e+16	3.87523e+16	Oxycodone hydrochloride	20 mg	Tablet
1982040000000000	3.61304e+16	Oxycodone hydrochloride	20 mg	Modified-release tablet
1987340000000000	322693005	Oxycodone hydrochloride	20 mg	Capsule
6125040000000000	3.61302e+16	Oxycodone hydrochloride	15 mg	Modified-release tablet
6125340000000000	1.86455e+16	Oxycodone hydrochloride	120 mg	Modified-release tablet
1987540000000000	3.613e+16	Oxycodone hydrochloride	10 mg/1 ml	Oral solution
1.37085e+16	3.87522e+16	Oxycodone hydrochloride	10 mg	Tablet
1981940000000000	3.61295e+16	Oxycodone hydrochloride	10 mg	Modified-release tablet
1987240000000000	322692000	Oxycodone hydrochloride	10 mg	Capsule
1.37087e+16	3.84567e+16	Oxycodone hydrochloride	5 mg	Tablet
1.37089e+16	3.84559e+16	Oxycodone hydrochloride	20 mg	Tablet
1.37088e+16	3.84533e+16	Oxycodone hydrochloride	10 mg	Tablet
1.03338e+16	2.96767e+16	Oxycodone hydrochloride	80 mg	Modified-release tablet
1.03337e+16	2.96774e+16	Oxycodone hydrochloride	60 mg	Modified-release tablet
1.03331e+16	2.96503e+16	Oxycodone hydrochloride	5 mg	Modified-release tablet
1.03336e+16	2.96776e+16	Oxycodone hydrochloride	40 mg	Modified-release tablet
1.03335e+16	2.96772e+16	Oxycodone hydrochloride	30 mg	Modified-release tablet
1.03334e+16	2.96783e+16	Oxycodone hydrochloride	20 mg	Modified-release tablet
1.03333e+16	2.96781e+16	Oxycodone hydrochloride	15 mg	Modified-release tablet
1.03332e+16	2.96778e+16	Oxycodone hydrochloride	10 mg	Modified-release tablet
4956240000000000	1.53028e+16	Fentanyl	75 microgram/1 hour	Transdermal patch
4956140000000000	1.53026e+16	Fentanyl	50 microgram/1 hour	Transdermal patch
4956040000000000	1.53024e+16	Fentanyl	25 microgram/1 hour	Transdermal patch
5300440000000000	1.60889e+16	Fentanyl	12 microgram/1 hour	Transdermal patch
4956340000000000	1.5303e+16	Fentanyl	100 microgram/1 hour	Transdermal patch
4503040000000000	1.35679e+16	Fentanyl	75 microgram/1 hour	Transdermal patch
4502940000000000	1.35677e+16	Fentanyl	50 microgram/1 hour	Transdermal patch
4502840000000000	1.35675e+16	Fentanyl	25 microgram/1 hour	Transdermal patch
4503140000000000	1.35681e+16	Fentanyl	100 microgram/1 hour	Transdermal patch
1014640000000000	3609710000000000	Morphine sulfate	6 mg/1 ml	Oral solution
1014940000000000	3453510000000000	Morphine sulfate	20 mg/1 ml	Oral solution
1014440000000000	3331610000000000	Morphine sulfate	2 mg/1 ml	Oral solution
1014840000000000	3164310000000000	Morphine sulfate	2 mg/1 ml	Oral solution
1014540000000000	3608410000000000	Morphine sulfate	20 mg/1 ml	Oral solution
8884740000000000	3.79754e+16	Fentanyl	75 microgram/1 hour	Transdermal patch
8884640000000000	3.79749e+16	Fentanyl	50 microgram/1 hour	Transdermal patch
8884540000000000	3.79739e+16	Fentanyl	25 microgram/1 hour	Transdermal patch
8884440000000000	3.79726e+16	Fentanyl	12 microgram/1 hour	Transdermal patch
8884340000000000	3.79757e+16	Fentanyl	100 microgram/1 hour	Transdermal patch
1.21857e+16	3.40522e+16	Oxycodone hydrochloride	80 mg	Modified-release tablet
1.21856e+16	3.40513e+16	Oxycodone hydrochloride	40 mg	Modified-release tablet
1.21855e+16	3.40519e+16	Oxycodone hydrochloride	20 mg	Modified-release tablet
1.21853e+16	3.40516e+16	Oxycodone hydrochloride	10 mg	Modified-release tablet
1.23471e+16	1.49836e+16	Tramadol hydrochloride	200 mg	Modified-release tablet
1.2347e+16	1.49834e+16	Tramadol hydrochloride	150 mg	Modified-release tablet
1.23469e+16	1.49832e+16	Tramadol hydrochloride	100 mg	Modified-release tablet
4424240000000000	1.29484e+16	Tramadol hydrochloride	100 mg	Modified-release tablet
9204540000000000	2.45608e+16	Fentanyl	75 microgram/1 hour	Transdermal patch
9204440000000000	2.45606e+16	Fentanyl	50 microgram/1 hour	Transdermal patch
1.03368e+16	2.45604e+16	Fentanyl	25 microgram/1 hour	Transdermal patch
9204340000000000	2.45602e+16	Fentanyl	12 microgram/1 hour	Transdermal patch
9204640000000000	2.4561e+16	Fentanyl	100 microgram/1 hour	Transdermal patch
944541000000000	3882610000000000	Morphine sulfate	90 mg	Modified-release capsule
944441000000000	3778210000000000	Morphine sulfate	60 mg	Modified-release capsule
944341000000000	3651810000000000	Morphine sulfate	30 mg	Modified-release capsule
944241000000000	4388010000000000	Morphine sulfate	200 mg	Modified-release capsule
944141000000000	3882910000000000	Morphine sulfate	150 mg	Modified-release capsule
944041000000000	3883210000000000	Morphine sulfate	120 mg	Modified-release capsule
940341000000000	4088310000000000	Morphine sulfate	60 mg	Modified-release granules
940841000000000	4380010000000000	Morphine sulfate	30 mg	Modified-release granules
940741000000000	4379310000000000	Morphine sulfate	20 mg	Modified-release granules
940241000000000	4089210000000000	Morphine sulfate	200 mg	Modified-release granules
940141000000000	4088610000000000	Morphine sulfate	100 mg	Modified-release granules
941241000000000	2883210000000000	Morphine sulfate	60 mg	Modified-release tablet
940441000000000	922411000000000	Morphine sulfate	5 mg	Modified-release tablet
941141000000000	3078710000000000	Morphine sulfate	30 mg	Modified-release tablet
941341000000000	394011000000000	Morphine sulfate	200 mg	Modified-release tablet
940041000000000	272811000000000	Morphine sulfate	15 mg	Modified-release tablet
940941000000000	3077710000000000	Morphine sulfate	10 mg	Modified-release tablet
941041000000000	2883610000000000	Morphine sulfate	100 mg	Modified-release tablet
4434240000000000	1.21437e+16	Morphine sulfate	1 mg/1 ml	Oral solution
1.37548e+16	1.23005e+16	Morphine sulfate	100 microgram/1 ml	Oral solution
931941000000000	3631510000000000	Morphine sulfate	6 mg/1 ml	Oral solution
933941000000000	322455007	Morphine sulfate	30 mg	Suppository
931641000000000	3.61286e+16	Morphine sulfate	20 mg/1 ml	Oral solution
934241000000000	322433004	Morphine sulfate	20 mg	Suppository
933841000000000	322428003	Morphine sulfate	15 mg	Suppository
931741000000000	3521310000000000	Morphine sulfate	2 mg/1 ml	Oral solution
931541000000000	3.61283e+16	Morphine sulfate	2 mg/1 ml	Oral solution
934141000000000	322432009	Morphine sulfate	10 mg	Suppository
931841000000000	3631410000000000	Morphine sulfate	20 mg/1 ml	Oral solution
934641000000000	322446009	Morphine hydrochloride	15 mg	Suppository
7859940000000000	1.21407e+16	Morphine hydrochloride	2 mg/1 ml	Oral solution
2068440000000000	3.61278e+16	Morphine sulfate	90 mg	Modified-release capsule
936741000000000	3.61277e+16	Morphine sulfate	60 mg	Modified-release tablet
930241000000000	4110910000000000	Morphine sulfate	60 mg	Modified-release granules
1924140000000000	3.61276e+16	Morphine sulfate	60 mg	Modified-release capsule
930341000000000	3.61275e+16	Morphine sulfate	5 mg	Modified-release tablet
938241000000000	322728004	Morphine sulfate	50 mg	Tablet
2068840000000000	3.61274e+16	Morphine sulfate	50 mg	Modified-release capsule
936641000000000	3.61273e+16	Morphine sulfate	30 mg	Modified-release tablet
3032940000000000	4389510000000000	Morphine sulfate	30 mg	Modified-release granules
1924040000000000	3.61272e+16	Morphine sulfate	30 mg	Modified-release capsule
939541000000000	322709006	Morphine sulfate	20 mg	Tablet
3032840000000000	4389410000000000	Morphine sulfate	20 mg	Modified-release granules
2068740000000000	3.61271e+16	Morphine sulfate	20 mg	Modified-release capsule
933141000000000	3.6127e+16	Morphine sulfate	200 mg	Modified-release tablet
930141000000000	4110810000000000	Morphine sulfate	200 mg	Modified-release granules
1924340000000000	3.61269e+16	Morphine sulfate	200 mg	Modified-release capsule
929941000000000	3.61268e+16	Morphine sulfate	15 mg	Modified-release tablet
2068640000000000	3.61267e+16	Morphine sulfate	150 mg	Modified-release capsule
2068540000000000	3.61266e+16	Morphine sulfate	120 mg	Modified-release capsule
936441000000000	322708003	Morphine sulfate	10 mg	Tablet
929741000000000	3.61265e+16	Morphine sulfate	10 mg	Modified-release tablet
1923940000000000	3.61264e+16	Morphine sulfate	10 mg	Modified-release capsule
936541000000000	3.61262e+16	Morphine sulfate	100 mg	Modified-release tablet
930041000000000	4110710000000000	Morphine sulfate	100 mg	Modified-release granules
1924240000000000	3.61258e+16	Morphine sulfate	100 mg	Modified-release capsule
1.31187e+16	3.60226e+16	Morphine anhydrous	10 mg/1 ml	Oral drops/ Oral solution
2912340000000000	4527210000000000	Morphine sulfate	60 mg	Modified-release tablet
2912240000000000	4526810000000000	Morphine sulfate	30 mg	Modified-release tablet
2912140000000000	4525910000000000	Morphine sulfate	10 mg	Modified-release tablet
2912440000000000	4527910000000000	Morphine sulfate	100 mg	Modified-release tablet
930941000000000	4035010000000000	Morphine sulfate	50 mg	Modified-release capsule
930841000000000	3881710000000000	Morphine sulfate	20 mg	Modified-release capsule
930741000000000	3882210000000000	Morphine sulfate	100 mg	Modified-release capsule
4386840000000000	1.28824e+16	Fentanyl	75 microgram/1 hour	Transdermal patch
4386740000000000	1.2882e+16	Fentanyl	50 microgram/1 hour	Transdermal patch
8962340000000000	2.36823e+16	Fentanyl	37.5 microgram/1 hour	Transdermal patch
4387040000000000	1.28817e+16	Fentanyl	25 microgram/1 hour	Transdermal patch
4386640000000000	1.28815e+16	Fentanyl	12 microgram/1 hour	Transdermal patch
4386940000000000	1.28826e+16	Fentanyl	100 microgram/1 hour	Transdermal patch
896441000000000	234611000000000	Meptazinol hydrochloride	200 mg	Tablet
896341000000000	333936002	Meptazinol hydrochloride	200 mg	Tablet
3331540000000000	9529310000000000	Codeine phosphate/ Paracetamol	30 mg + 500 mg	Effervescent tablet
3334540000000000	98711000000000	Codeine phosphate/ Paracetamol	30 mg + 500 mg	Capsule
4899140000000000	1.49774e+16	Tramadol hydrochloride	50mg	Modified-release capsule
4899440000000000	1.49768e+16	Tramadol hydrochloride	200 mg	Modified-release capsule
4899340000000000	1.4977e+16	Tramadol hydrochloride	150 mg	Modified-release capsule
4899240000000000	1.49772e+16	Tramadol hydrochloride	100 mg	Modified-release capsule
4022940000000000	1.10857e+16	Fentanyl	75 microgram/1 hour	Transdermal patch
4022840000000000	1.10853e+16	Fentanyl	50 microgram/1 hour	Transdermal patch
4022740000000000	1.10849e+16	Fentanyl	25 microgram/1 hour	Transdermal patch
4022640000000000	1.10845e+16	Fentanyl	12 microgram/1 hour	Transdermal patch
4023040000000000	1.10859e+16	Fentanyl	100 microgram/1 hour	Transdermal patch
4824440000000000	1.96244e+16	Tramadol hydrochloride	200 mg	Modified-release tablet
4824340000000000	1.96246e+16	Tramadol hydrochloride	150 mg	Modified-release tablet
4824240000000000	1.96248e+16	Tramadol hydrochloride	100 mg	Modified-release tablet
1.15684e+16	2.46375e+16	Tramadol hydrochloride	200 mg	Modified-release tablet
1.15681e+16	2.46372e+16	Tramadol hydrochloride	150 mg	Modified-release tablet
1.15678e+16	2.46369e+16	Tramadol hydrochloride	100 mg	Modified-release tablet
3909740000000000	2.04754e+16	Tramadol hydrochloride	200 mg	Modified-release tablet
3909640000000000	2.04752e+16	Tramadol hydrochloride	150 mg	Modified-release tablet
3909540000000000	2.0475e+16	Tramadol hydrochloride	100 mg	Modified-release tablet
8537340000000000	2.26865e+16	Oxycodone hydrochloride	5 mg	Capsule
8537540000000000	2.26869e+16	Oxycodone hydrochloride	20 mg	Capsule
8537440000000000	2.26867e+16	Oxycodone hydrochloride	10 mg	Capsule
7886640000000000	2.09383e+16	Oxycodone hydrochloride	80 mg	Modified-release tablet
1.0492e+16	2.98388e+16	Oxycodone hydrochloride	60 mg	Modified-release tablet
7886240000000000	2.09375e+16	Oxycodone hydrochloride	5 mg	Modified-release tablet
7886540000000000	2.09381e+16	Oxycodone hydrochloride	40 mg	Modified-release tablet
1.04916e+16	2.98386e+16	Oxycodone hydrochloride	30 mg	Modified-release tablet
7886440000000000	2.09379e+16	Oxycodone hydrochloride	20 mg	Modified-release tablet
1.04915e+16	2.98384e+16	Oxycodone hydrochloride	15 mg	Modified-release tablet
1.04922e+16	2.98382e+16	Oxycodone hydrochloride	120 mg	Modified-release tablet
7886340000000000	2.09377e+16	Oxycodone hydrochloride	10 mg	Modified-release tablet
1.18086e+16	3.36302e+16	Oxycodone hydrochloride	80 mg	Modified-release tablet
1.18085e+16	3.363e+16	Oxycodone hydrochloride	60 mg	Modified-release tablet
1.18084e+16	3.3629e+16	Oxycodone hydrochloride	5 mg	Modified-release tablet
1.18083e+16	3.36298e+16	Oxycodone hydrochloride	40 mg	Modified-release tablet
1.18082e+16	3.36296e+16	Oxycodone hydrochloride	30 mg	Modified-release tablet
1.18081e+16	3.36294e+16	Oxycodone hydrochloride	20 mg	Modified-release tablet
1.1808e+16	3.36292e+16	Oxycodone hydrochloride	10 mg	Modified-release tablet
4028640000000000	9101210000000000	Tramadol hydrochloride	200 mg	Modified-release tablet
4028540000000000	9101010000000000	Tramadol hydrochloride	150 mg	Modified-release tablet
4028340000000000	9100810000000000	Tramadol hydrochloride	100 mg	Modified-release tablet
1741240000000000	3251510000000000	Codeine phosphate/ Paracetamol	60 mg + 1 gram	Effervescent powder
1621840000000000	3253710000000000	Codeine phosphate/ Paracetamol	30 mg + 500 mg	Effervescent powder
796641000000000	232711000000000	Codeine phosphate/ Paracetamol	30 mg + 500 mg	Tablet
3057540000000000	7336010000000000	Codeine phosphate/ Paracetamol	30 mg + 500 mg	Effervescent tablet
1830840000000000	737111000000000	Codeine phosphate/ Paracetamol	30 mg + 500 mg	Capsule
6137940000000000	1.7572e+16	Codeine phosphate/ Paracetamol	15 mg + 500 mg	Tablet
1.2667e+16	3.5859e+16	Oxycodone hydrochloride	80 mg	Modified-release tablet
1.26669e+16	3.58587e+16	Oxycodone hydrochloride	60 mg	Modified-release tablet
1.26668e+16	3.58535e+16	Oxycodone hydrochloride	5 mg	Modified-release tablet
1.26667e+16	3.58579e+16	Oxycodone hydrochloride	40 mg	Modified-release tablet
1.26666e+16	3.58574e+16	Oxycodone hydrochloride	30 mg	Modified-release tablet
1.26665e+16	3.58583e+16	Oxycodone hydrochloride	20 mg	Modified-release tablet
1.26664e+16	3.58578e+16	Oxycodone hydrochloride	15 mg	Modified-release tablet
1.26663e+16	3.58576e+16	Oxycodone hydrochloride	10 mg	Modified-release tablet
4425740000000000	3.24635e+16	Fentanyl	40 microgram/1 dose	Transdermal system
1.23467e+16	2.19646e+16	Tramadol hydrochloride	200 mg	Modified-release tablet
1.23466e+16	2.19644e+16	Tramadol hydrochloride	150 mg	Modified-release tablet
1.23464e+16	2.19642e+16	Tramadol hydrochloride	100 mg	Modified-release tablet
5300040000000000	1.60341e+16	Fentanyl citrate	50 microgram/1 dose	Spray
5300240000000000	1.60353e+16	Fentanyl citrate	200 microgram/1 dose	Spray
5300140000000000	1.60347e+16	Fentanyl citrate	100 microgram/1 dose	Spray
3229140000000000	3.60452e+16	Codeine phosphate/ Ibuprofen	20 mg + 300 mg	Modified-release tablet
738641000000000	3.60577e+16	Hydromorphone hydrochloride	8 mg	Modified-release capsule
738541000000000	3.60576e+16	Hydromorphone hydrochloride	4 mg	Modified-release capsule
738341000000000	3.60574e+16	Hydromorphone hydrochloride	2 mg	Modified-release capsule
738441000000000	3.60573e+16	Hydromorphone hydrochloride	24 mg	Modified-release capsule
728741000000000	322667003	Hydromorphone hydrochloride	2.6mg	Capsule
738241000000000	3.60572e+16	Hydromorphone hydrochloride	16 mg	Modified-release capsule
728641000000000	322665006	Hydromorphone hydrochloride	1.3 mg	Capsule
8882940000000000	2.34466e+16	Buprenorphine	70 microgram/1.000hour	Transdermal patch
8882840000000000	2.34464e+16	Buprenorphine	52.5 microgram/1 hour	Transdermal patch
8882740000000000	2.34462e+16	Buprenorphine	35 microgram/1 hour	Transdermal patch
624441000000000	3446910000000000	Codeine phosphate	3 mg/1 ml	Oral solution
1.00457e+16	2.84912e+16	Buprenorphine hydrochloride	400 microgram	Sublingual tablet
609341000000000	3792510000000000	Pentazocine hydrochloride	25 mg	Tablet
2753540000000000	93411000000000	Morphine sulfate	60 mg	Modified-release tablet
2753440000000000	3078910000000000	Morphine sulfate	30 mg	Modified-release tablet
4817240000000000	1.49306e+16	Morphine sulfate	200 mg	Modified-release tablet
2753340000000000	3075210000000000	Morphine sulfate	10 mg	Modified-release tablet
2753640000000000	219511000000000	Morphine sulfate	100 mg	Modified-release tablet
575241000000000	3.61203e+16	Fentanyl	75 microgram/1 hour	Transdermal patch
575141000000000	3.61202e+16	Fentanyl	50 microgram/1 hour	Transdermal patch
1.14692e+16	421136001	Fentanyl	40 microgram/1 dose	Transdermal system
8962240000000000	2.37077e+16	Fentanyl	37 microgram/1 hour	Transdermal patch
575041000000000	3.612e+16	Fentanyl	25 microgram/1 hour	Transdermal patch
3839340000000000	9752310000000000	Fentanyl	12 microgram/1 hour	Transdermal patch
574941000000000	3.61199e+16	Fentanyl	100 microgram/1 hour	Transdermal patch
4893140000000000	1.49519e+16	Fentanyl citrate	100 microgram	Sublingual tablet
4426140000000000	1.2875e+16	Fentanyl	75 microgram/1 hour	Transdermal patch
4426240000000000	1.28749e+16	Fentanyl	50 microgram/1 hour	Transdermal patch
4426340000000000	1.28748e+16	Fentanyl	25 microgram/1 hour	Transdermal patch
4426040000000000	1.28751e+16	Fentanyl	100 microgram/1 hour	Transdermal patch
6441040000000000	1.94873e+16	Fentanyl	75 microgram/1 hour	Transdermal patch
6440940000000000	1.94871e+16	Fentanyl	50 microgram/1 hour	Transdermal patch
6440840000000000	1.94869e+16	Fentanyl	25 microgram/1 hour	Transdermal patch
6440740000000000	1.94867e+16	Fentanyl	12 microgram/1 hour	Transdermal patch
6441140000000000	1.94875e+16	Fentanyl	100 microgram/ 1hour	Transdermal patch
1.23472e+16	3.45772e+16	Dihydrocodeine tartrate/ Paracetamol	10 mg + 500 mg	Tablet
7859140000000000	2.04746e+16	Dihydrocodeine tartrate/ Paracetamol	30 mg + 500 mg	Tablet
7859040000000000	2.04743e+16	Dihydrocodeine tartrate/ Paracetamol	20 mg + 500 mg	Tablet
3248240000000000	9090110000000000	Fentanyl	75 microgram/1 hour	Transdermal patch
3248140000000000	9089910000000000	Fentanyl	50 microgram/1 hour	Transdermal patch
3248040000000000	9089710000000000	Fentanyl	25 microgram/1 hour	Transdermal patch
3839440000000000	9751110000000000	Fentanyl	12 microgram/1 hour	Transdermal patch
3248340000000000	9090310000000000	Fentanyl	100 microgram/1 hour	Transdermal patch
490541000000000	2836710000000000	Fentanyl	75 microgram/1 hour	Transdermal patch
490441000000000	2836410000000000	Fentanyl	50 microgram/1 hour	Transdermal patch
490341000000000	2837010000000000	Fentanyl	25 microgram/1 hour	Transdermal patch
490241000000000	2838110000000000	Fentanyl	100 microgram/1 hour	Transdermal patch
1.31188e+16	3.71229e+16	Morphine anhydrous	10 mg/1 ml	Oral drops/ Oral solution
2183740000000000	805511000000000	Tramadol hydrochloride	400 mg	Modified-release tablet
2183640000000000	17411000000000	Tramadol hydrochloride	300 mg	Modified-release tablet
2183540000000000	109211000000000	Tramadol hydrochloride	200 mg	Modified-release tablet
2183440000000000	847811000000000	Tramadol hydrochloride	150 mg	Modified-release tablet
2078240000000000	424611000000000	Tramadol hydrochloride	75 mg	Modified-release tablet
2078540000000000	278411000000000	Tramadol hydrochloride	200 mg	Modified-release tablet
2078440000000000	919611000000000	Tramadol hydrochloride	150 mg	Modified-release tablet
2078340000000000	216911000000000	Tramadol hydrochloride	100 mg	Modified-release tablet
8838540000000000	2.30473e+16	Oxycodone hydrochloride	5 mg	Modified-release tablet
8838740000000000	2.30208e+16	Oxycodone hydrochloride	40 mg	Modified-release tablet
8838640000000000	2.30206e+16	Oxycodone hydrochloride	20 mg	Modified-release tablet
8838840000000000	2.33668e+16	Oxycodone hydrochloride	10 mg	Modified-release tablet
3179640000000000	322556006	Cyclizine hydrochloride/ Dipipanone hydrochloride	30 mg + 10 mg	Tablet
469541000000000	3.91125e+16	Dihydrocodeine tartrate	90 mg	Modified-release tablet
468741000000000	3.91124e+16	Dihydrocodeine tartrate	60 mg	Modified-release tablet
462841000000000	322553003	Dihydrocodeine tartrate	40 mg	Tablet
468541000000000	322539003	Dihydrocodeine tartrate	30 mg	Tablet
469441000000000	3.91126e+16	Dihydrocodeine tartrate	120 mg	Modified-release tablet
1.35829e+16	8457310000000000	Dihydrocodeine tartrate	2 mg/1 ml	Oral suspension
442841000000000	3.60986e+16	Dihydrocodeine tartrate	2 mg/1 ml	Oral solution
433541000000000	3037510000000000	Dihydrocodeine tartrate	90 mg	Modified-release tablet
433341000000000	3037110000000000	Dihydrocodeine tartrate	60 mg	Modified-release tablet
433441000000000	3037810000000000	Dihydrocodeine tartrate	120 mg	Modified-release tablet
433141000000000	3038210000000000	Dihydrocodeine tartrate	40 mg	Tablet
3851440000000000	8427710000000000	Dihydrocodeine tartrate/ Paracetamol	2 mg/1 ml + 100 mg/1 ml	Oral suspension
5891240000000000	1.3893e+16	Dihydrocodeine tartrate/ Paracetamol	2 mg/1 ml + 100 mg/1 ml	Oral solution
2850040000000000	3803110000000000	Codeine phosphate/ Paracetamol	15 mg + 500 mg	Tablet
6386540000000000	1.92072e+16	Codeine phosphate/ Paracetamol	15 mg + 500 mg	Effervescent tablet
6431440000000000	1.91919e+16	Codeine phosphate/ Paracetamol	15 mg + 500 mg	Capsule
371341000000000	322504003	Codeine phosphate	60 mg	Tablet
371241000000000	322503009	Codeine phosphate	30 mg	Tablet
371141000000000	322502004	Codeine phosphate	15 mg	Tablet
336741000000000	3420110000000000	Codeine phosphate/ Ibuprofen	20 mg + 300 mg	Modified-release tablet
372941000000000	322307006	Codeine phosphate/ Paracetamol	8 mg + 500 mg	Tablet
1.34975e+16	3.85552e+16	Codeine phosphate/ Paracetamol	8 mg + 500 mg	Effervescent tablet
373041000000000	322343000	Codeine phosphate/ Paracetamol	8 mg + 500 mg	Effervescent tablet
294841000000000	322344006	Codeine phosphate/ Paracetamol	8 mg + 500 mg	Capsule
4590640000000000	1.15792e+16	Codeine phosphate/ Paracetamol	8 mg + 500 mg	Tablet
1.23561e+16	3.46253e+16	Codeine phosphate/ Paracetamol	60mg + 1 gram	Tablet
1.34177e+16	3.80639e+16	Codeine phosphate/ Paracetamol	6 mg/1 ml + 100 mg/1 ml	Oral solution
370641000000000	322341003	Codeine phosphate/ Paracetamol	30 mg + 500 mg	Tablet
326141000000000	322365000	Codeine phosphate/ Paracetamol	30 mg + 500 mg	Effervescent tablet
1588740000000000	322323006	Codeine phosphate/ Paracetamol	30 mg + 500 mg	Effervescent powder
295441000000000	322366004	Codeine phosphate/ Paracetamol	30 mg + 500 mg	Capsule
2875340000000000	3805610000000000	Codeine phosphate/ Paracetamol	15 mg + 500 mg	Tablet
6386440000000000	1.92307e+16	Codeine phosphate/ Paracetamol	15 mg + 500 mg	Effervescent tablet
6431340000000000	1.92002e+16	Codeine phosphate/ Paracetamol	15 mg + 500 mg	Capsule
5334540000000000	322379008	Codeine phosphate/ Paracetamol	12.8 mg + 500 mg	Tablet
1.26037e+16	3.55441e+16	Buprenorphine	70 microgram/1 hour	Transdermal patch
1.26036e+16	3.55439e+16	Buprenorphine	52.5 microgram/1 hour	Transdermal patch
1.26035e+16	3.55437e+16	Buprenorphine	35 microgram/1 hour	Transdermal patch
1.14898e+16	3.21973e+16	Oxycodone hydrochloride	80 mg	Modified-release tablet
1.09848e+16	3.13222e+16	Oxycodone hydrochloride	5 mg	Modified-release tablet
1.14897e+16	3.21968e+16	Oxycodone hydrochloride	40 mg	Modified-release tablet
1.09851e+16	3.1324e+16	Oxycodone hydrochloride	20 mg	Modified-release tablet
1.09849e+16	3.13235e+16	Oxycodone hydrochloride	10 mg	Modified-release tablet
3343640000000000	9565310000000000	Buprenorphine	5 microgram/1 hour	Transdermal patch
3343840000000000	9565910000000000	Buprenorphine	20 microgram/1 hour	Transdermal patch
1.10772e+16	3.18772e+16	Buprenorphine	15 microgram/1 hour	Transdermal patch
3343740000000000	9565610000000000	Buprenorphine	10 microgram/1 hour	Transdermal patch
1.10293e+16	3.12792e+16	Buprenorphine	5 microgram/1 hour	Transdermal patch
1.10295e+16	3.12786e+16	Buprenorphine	20 microgram/1 hour	Transdermal patch
1.21068e+16	3.40274e+16	Buprenorphine	15 microgram/1 hour	Transdermal patch
1.10294e+16	3.12789e+16	Buprenorphine	10 microgram/ 1hour	Transdermal patch
1.24095e+16	3.48388e+16	Buprenorphine	5 microgram/1 hour	Transdermal patch
1.24097e+16	3.48392e+16	Buprenorphine	20 microgram/1 hour	Transdermal patch
1.24096e+16	3.4839e+16	Buprenorphine	10 microgram/1 hour	Transdermal patch
2737740000000000	3.59139e+16	Buprenorphine	70 microgram/1 hour	Transdermal patch
3343340000000000	9567210000000000	Buprenorphine	5 microgram/1 hour	Transdermal patch
2737640000000000	3.59138e+16	Buprenorphine	52.5microgram/1 hour	Transdermal patch
174241000000000	322492007	Buprenorphine hydrochloride	400 microgram	Sublingual tablet
2737540000000000	3.59137e+16	Buprenorphine	35 microgram/1 hour	Transdermal patch
2922640000000000	3.59136e+16	Buprenorphine hydrochloride	300 microgram/1 ml	Solution for injection
3343540000000000	9567310000000000	Buprenorphine	20 microgram/1 hour	Transdermal patch
172641000000000	322498006	Buprenorphine hydrochloride	200 microgram	Sublingual tablet
1.1077e+16	3.20384e+16	Buprenorphine	15 microgram/1 hour	Transdermal patch
3343440000000000	9567410000000000	Buprenorphine	10 microgram/1 hour	Transdermal patch
1.23257e+16	3.45518e+16	Buprenorphine	5 microgram/1 hour	Transdermal patch
1.2326e+16	3.45522e+16	Buprenorphine	20 microgram/1 hour	Transdermal patch
1.23259e+16	3.4552e+16	Buprenorphine	10 microgram/1 hour	Transdermal patch
1.17808e+16	3.35481e+16	Buprenorphine	70 microgram/1 hour	Transdermal patch
1.17807e+16	3.35464e+16	Buprenorphine	52.5 microgram/1 hour	Transdermal patch
1.17806e+16	3.35466e+16	Buprenorphine	35 microgram/1 hour	Transdermal patch
1.14845e+16	3.24846e+16	Buprenorphine	70 microgram/1 hour	Transdermal patch
1.14844e+16	3.24844e+16	Buprenorphine	52.5 microgram/1 hour	Transdermal patch
1.14843e+16	3.24842e+16	Buprenorphine	35 microgram/1 hour	Transdermal patch
1.26034e+16	3.55443e+16	Buprenorphine	5 microgram/1 hour	Transdermal patch
1.26033e+16	3.55451e+16	Buprenorphine	20 microgram/1 hour	Transdermal patch
1.26032e+16	3.55445e+16	Buprenorphine	10 microgram/1 hour	Transdermal patch
1.3712e+16	3.88113e+16	Tramadol hydrochloride	200 mg	Modified-release tablet
1.2389e+16	3.47334e+16	Tramadol hydrochloride	100 mg	Modified-release tablet
1.06421e+16	3.07217e+16	Oxycodone hydrochloride	80 mg	Modified-release tablet
1.0642e+16	3.07214e+16	Oxycodone hydrochloride	60 mg	Modified-release tablet
1.06414e+16	3.07193e+16	Oxycodone hydrochloride	5 mg	Modified-release tablet
1.06419e+16	3.07208e+16	Oxycodone hydrochloride	40 mg	Modified-release tablet
1.06418e+16	3.07211e+16	Oxycodone hydrochloride	30 mg	Modified-release tablet
1.06417e+16	3.07205e+16	Oxycodone hydrochloride	20 mg	Modified-release tablet
1.06416e+16	3.07201e+16	Oxycodone hydrochloride	15 mg	Modified-release tablet
1.06415e+16	3.07198e+16	Oxycodone hydrochloride	10 mg	Modified-release tablet
1063140000000000	322604007	Pentazocine lactate	50 mg	Suppository
368541000000000	3.65661e+16	Codeine phosphate	5 mg/1 ml	Oral solution
2645040000000000	3.88964e+16	Codeine phosphate	3 mg/1 ml	Oral solution
